# Supplementary material for: Disease Risk Perception and Safety Practices: A Survey of Australian Flying Fox Rehabilitators
Source: PLoS Negl Trop Dis. 2016 Feb 1;10(2):e0004411. doi: 10.1371/journal.pntd.0004411 (PMC4734781; doi:10.1371/journal.pntd.0004411)
Supplement: S2 File — Responses to the survey from 122 Australian flying fox rehabilitators. Data were de-identified by removing the following information: gender, age, education level, state of residence, years of experience, and wildlife care organisation. (CSV) [file pntd.0004411.s002.csv]

RespondentID	What do you enjoy most about caring for/hand-rearing a flying fox? (Choose two)							Are you affiliated with a wildlife care organization?	Where are in-care flying foxes primarily housed?	Do you feel that viruses found in flying foxes are a potential threat to the health of carers?		Have you been vaccinated against rabies?	If you are vaccinated against rabies, approximately how often do you get your titer checked?		Choose the statement that best applies to you:	Evaluate the risk to human health posed by the following scenarios.						When handling a flying fox, what protection do you typically wear?		Why do you choose this level of protection?	Have you ever been bitten or scratched by a flying fox?	If you were to be/have been bitten or scratched by a flying fox, how would/did you respond?	Have you ever participated in a similar survey?
	Helping the flying fox to survive	Being able to observe and learn about a wild flying fox	Helping to conserve the species	Returning the flying fox to nature when it is able to fend for itself	Being able to nurse and care for a helpless animal	Having a temporary pet without the long-term commitments	Other (please specify)	Response	Response	Response	Please explain:	Response	Response	Other (please specify)	Response	Rescuing a live flying fox trapped in a fence or netting	Rescuing a live flying fox on the ground	Member of public handling a live flying fox	Flying fox interacting with pets	Disposing of a dead flying fox	Contact with flying fox urine or feces	Response	Other (please specify)	Open-Ended Response	Response	Open-Ended Response	Response
3283118581	Helping the flying fox to survive			Returning the flying fox to nature when it is able to fend for itself				Yes	Bat-only facility	No	I am vaccinated against Lyssavirus	Yes	Every year		I initiate getting my titer checked	Low risk	Low risk	Moderate risk	Moderate risk	Low risk	Moderate risk	Nothing		I need to feel the animal in order to rescue it from netting or barbed wire - but use a thick cloth to avoid bites etc	Yes	Say ouch - and later wash the wound	No
3271940783		Being able to observe and learn about a wild flying fox	Helping to conserve the species					Yes	Human residence	No	As long as they are vaccinated	Yes	Every two years		Titer checks are required by my care organization	High risk	Low risk	High risk	High risk	Low risk	Moderate risk	Heavy gloves		To avoid bites and scratches	No	Wash with soap and water and get endeavours booster	No
3271861645	Helping the flying fox to survive			Returning the flying fox to nature when it is able to fend for itself				Yes	Human and pet residence	No	AT PRESET IF CARERS HAVE THE LYSSAVIRUS PRE EXPOSURE INJECTIONS AND GET THEIR TITRE LEVELS CHECKED EVERY YEAR IT IS DEEMED SAFE TO HANDLE BATS IF OVER 0.5	Yes	Every year		Titer checks are required by my care organization	Moderate risk	Low risk	High risk	Moderate risk	No risk	No risk	Other (please specify)	Use a thick towel or gloves if needed	Bats can inflict a nasty bite if not restrained with some protection for the rescuer if especially aggressive heavy duty gloves may be needed to secure the head	Yes	Usually wash the bite when its possible and have only ever had a booster when bitten by an especially aggressive bat in netting which resulted in skin being broken minor scratches and bites I do not bother with medical treatment	No
3270032713			Helping to conserve the species	Returning the flying fox to nature when it is able to fend for itself				Yes	Wildlife-only facility	No	Although I an vaccinated, this is more to do with the requirements of the organization rather than the risk to myself. I do not believe I am any more likely to catch a life threatening illness from flying foxes than I am from hunans	Yes	Every year		Titer checks are required by my care organization	Low risk	No risk	Low risk	No risk	No risk	No risk	Nothing		If handled correctly I don't see a risk	Yes	Treated the wound as I would any other	No
3269901316				Returning the flying fox to nature when it is able to fend for itself				Yes	Bat-only facility	No	Only vaccinated carers should be handling bats so providing adequate titre levels are sufficient, and appropriate hygiene protocols are adhered to, there is no risk to carers.	Yes	Every year		I initiate getting my titer checked	Moderate risk	Low risk	High risk	Moderate risk	Moderate risk	No risk	Other (please specify)	towel	gloves inhibit manipulation of the flying fox, a towel can be manipulated to cover the head, wing, body and envelop the animal to assist restraint	Yes	wash the injury with warm soapy water, scrub with iodine solution. Providing my titre levels are adequate (which they would be, otherwise I wouldn't be handling the bat), I wouldn't do anything further. If I was bitten during the rescue of a neurologically impaired flying fox, where I had cause to believe it may have lyssavirus, I'd seek post bite vaccinations.	No
3269858614			Helping to conserve the species				Being able to closely interact (and assist) an intelligent, caring, responsive individual from a wonderful species.	Yes	Bat-only facility	No	The incidence of ABL in the wild population is immeasurably small. The amount of times a ff actually tests positive is minute. The ff has to be sick, bite into the muscle layer, the carer has to be unvaccinated (or refuse the post bite vaccine) and even after all that there is only a 20-30% chance of infection becoming disease. Admittedly that tiny chance is then fatal. Only three people in 200 y…	Yes	Every year		Titer checks are required by my care organization	Low risk	Low risk	Low risk	Low risk	No risk	No risk	Nothing		I wrap them in a towel. Gloves are useless to dangerous as they catch on sharp bits - trapping your hand - and prevent the handler from feeling, and therefore anticipating, movement by the ff (or any animal). Occasionally recommend eye protection for people not used to handling sharp thumb claws and large wings in a wriggling animal.	Yes	Said ouch and got on with whatever I was doing. Treated the bite/scratch as I would any wound, i.e. from ignored it to bandaged it.	Yes (Can you provide any details?)	Vaguely remember a survey on general wildlife handling several years ago. Sorry - not much help I know.
3266038763	Helping the flying fox to survive			Returning the flying fox to nature when it is able to fend for itself				Yes	Human residence	Yes	I am not concerned about ABLV but I am aware that is it was only fairly recently discovered there may be other viruses yet unknown so it is best to ensure best practice.	Yes	Every year		Titer checks are required by my care organization	Moderate risk	Low risk	High risk	Moderate risk	Low risk	Low risk	Nitrile (or similar) gloves		Ease of handling bat with some protection. Low risk that saliva would transfer through gloves.	No	wash gently with soap and water for 5 minutes. If skin is broken contact GP to assess need for rabies booster. I would contact my organisation to confirm C3 procedures for the flying fox.	No
3265700992		Being able to observe and learn about a wild flying fox	Helping to conserve the species					Yes	Bat-only facility	Yes	Yes if carers not vaccinated otherwise no. Flying foxes whilst very inteligent, also can be very fearful due to their past experience of injury and therefore are very fast to scratch or bite with even the most caring and careful handling. I find the grey headed more easily spooked thn the blacks or little reds	Yes	Every year		Titer checks are required by my care organization	High risk	Low risk	High risk	Moderate risk	Don't know	Moderate risk	Other (please specify)	Gloves, long sleeves, long pants	I've been bitten and scratched by panicky animals	Yes	Wash the cut with a betadine solution. Get titres checked. If low get a booster	No
3265455250		Being able to observe and learn about a wild flying fox		Returning the flying fox to nature when it is able to fend for itself				Yes	Human residence	Yes		Yes	Every two years		Titer checks are required by my care organization	High risk	Moderate risk	High risk	High risk	No risk	No risk	Nothing		I find gloves hinder my dexterity in handling the animal. Initially I wore gloves, but having gained experience I am alot more confident in handling them.	Yes	Wash the wound. Never had a bite infect.	No
3263325519		Being able to observe and learn about a wild flying fox		Returning the flying fox to nature when it is able to fend for itself				Yes	Human and pet residence	Yes		Yes	Every year		I initiate getting my titer checked	Moderate risk	Moderate risk	Moderate risk	Moderate risk	Moderate risk	Moderate risk	Nothing		It is difficult to undertake a rescue or handle a flying fox when wearing gloves as it reduces dexterity.	Yes	Washed the wound with water.	No
3263014554	Helping the flying fox to survive		Helping to conserve the species					Yes	Bat-only facility	No	If the carer is vaccinated , has the proper training. , is responsible and takes the correct precautions , there is no threat.	Yes	Every year			High risk	High risk	High risk	Low risk	No risk	Low risk	Heavy gloves		l Normal precaution	No	Wash the wound with soap and water, apply betadine and notify [Redacted] Health or my medical practitioner.	Yes�(Can you provide any details?)	no
3261085839		Being able to observe and learn about a wild flying fox	Helping to conserve the species					Yes	Human and pet residence	Yes	I am fully aware of the possible cross contamination of viruses - as with other wildlife species I care for. I take all appropriate measures to protect myself and my family and pets from any possible risk - even if the chances of rescuing a bat with lyssavirus is extremely rare.	Yes	Every year		Titer checks are required by my care organization	Low risk	Low risk	Low risk	Low risk	No risk	No risk	Heavy gloves		Initially I use heavy gloves to rescue and initially handle the flying foxes as that is when they are most likely to bite. After 48 hours in care I no longer use gloves and choose to wrap the animal before unhanging.	No	It would depend; If the animal had already been in care for a week or two then I would just inform my doctor. If the bite occurred before that time, then I would report the incident to [Redacted] and submit the animal for testing and receive post exposure shots if results came back positive for lyssavirus.	No
3260646381		Being able to observe and learn about a wild flying fox		Returning the flying fox to nature when it is able to fend for itself				Yes	Human residence	No	I'm vaccinated and am getting boosters every 2 years. I work with thick gloves if I don't know an animal or if an animal behaves abnormally.	Yes	Every two years		I initiate getting my titer checked	No risk	No risk	Moderate risk	No risk	No risk	No risk	Heavy gloves		As above Qu. 10	Yes	If I was bitten by an animal that seemed in poor health or showed aggression or any other abnormal behaviour,I would apart from cleaning the wound get a post exposure vaccination.	No
3260593043	Helping the flying fox to survive	Being able to observe and learn about a wild flying fox	Helping to conserve the species	Returning the flying fox to nature when it is able to fend for itself	Being able to nurse and care for a helpless animal			Yes	Human and pet residence	No		Yes	Every year		Titer checks are required by my care organization	Moderate risk	Low risk	High risk	Low risk	Low risk	Low risk	Nothing		It is very hard to use scissors to cut the bat out of the netting with gloves.I use a padded blanket as protection	Yes	I scrub the scratch or bite with warm water and soap at the location if possible. Giving it another wash on return home and after dealing with injuries of the bat	No
3260514497		Being able to observe and learn about a wild flying fox		Returning the flying fox to nature when it is able to fend for itself				Yes	Human residence	No	As long as their is appropriate handling, vaccination and sanitation, there should be no problem.	Yes	Other (please specify)	I haven't.	I have never gotten my titer checked	Moderate risk	Low risk	Low risk	Low risk	Low risk	Low risk	Other (please specify)	Thick towel or blanket. Thick material bag.	I find it easier to cover head and control the bat.	Yes	No different to being bitten by any other animal. Clean the wound with soapy water and keep applying betadine or savlon.	No
3258582931			Helping to conserve the species					Yes	Human residence	No	Only a very small percentage of Flying Foxes carry either virus.	Yes	Every year		I initiate getting my titer checked	Moderate risk	Low risk	High risk	Don't know	Low risk	Moderate risk	Heavy gloves		To prevent a bite or scratch, I am not worried about any virus but I don't want the bat to be euthanased if I was careless and it bit me.	No	Was the bite with antiseptic, get a booster shot and contact the relevant authorities.	No
3258421376	Helping the flying fox to survive	Being able to observe and learn about a wild flying fox	Helping to conserve the species	Returning the flying fox to nature when it is able to fend for itself	Being able to nurse and care for a helpless animal			Yes	Human and pet residence	No	The risk of contracting the diseases after being vaccinated and taking necessary precautions is very low. Further, those of us who take orphans have low risk as babies don't tend to carry zoonotic diseases such as Lyssa.	Yes	Every year		I initiate getting my titer checked	Moderate risk	Moderate risk	Moderate risk	Moderate risk	Low risk	Low risk	Other (please specify)	Gardening Gloves	I have good dexterity, but greater protection than nitrile gloves or nothing. I also use folded towels which help protect me from bites.	Yes	It depended on the severity and what flying fox scratched me. With the deep bite I had, I went to hospital and got a booster. Mild scratches from wild flying foxes, I wash for 10mins in hot soapy water, use Betadine and disinfect. For orphans, it depends on how severe the scratch is, but generally just wash with hot soapy water and disinfect.	No
3258376674			Helping to conserve the species	Returning the flying fox to nature when it is able to fend for itself				Yes	Human residence	No	If you have experience you can better judge the nature of the flying fox and care for it accordingly. Some are wilder than others, however I have found they know you are trying to help and if you approach them in a calm and consistent manner, they will settle and allow you to medicate and treat their wounds. I have never been bitten in a rescue or caring capacity. I understand that we may have gr…	Yes	Every year		I initiate getting my titer checked	No risk	No risk	High risk	No risk	No risk	No risk	Other (please specify)	I don't use gloves as I can not feel what the flying fox is doing. I always use thick towels when handling and rescuing. Safe and less stress on the ff. again if you know how to wrap them in any scenario, both human and bats are safe. It's about the initial wrapping, to protect yourself and the bat from any injury.	It's safe for me and the bat. It allows for rescues in netting, barb wire, on the ground and even in care. Gloves can be clumsy and can lead to a false sense of confidence. You can not always feel through the gloves what the bat is doing. I use three towels when rescuing to help assess and navigate opening their wings for damage. I also use this to move bats from smaller cages to big ones, and fo…	Yes	I have been scratched a couple of times. I responded by cleaning the wound immediately and applying disinfectant. If I feel the bat maybe affected neurologically, and advised by vets that tests should be run, and there is no alternative the bat will be sent to the zoo for eu and tests performed. Only as a last resort. If I feel I should take further precautions based on those tests, I will go and…	No
3258319521		Being able to observe and learn about a wild flying fox	Helping to conserve the species					Yes	Wildlife-only facility	No	The media are responsible for a lot of false information. There is no evidence, after 20 years of scientific investigation, of FFs passing Hendra to horses or humans. Why is the danger of getting Hendra Virus from a horse not mentioned more often? 4 people have died. Why is it not publicised that cats can pass Hendra to horses? I think people are unwilling to think of their pets as disease carrie…	Yes	Every year		Titer checks are required by my care organization	No risk	No risk	Moderate risk	No risk	No risk	No risk	Nothing		In [Redacted] years of frequently rescuing entangled flying-foxes, I have only been scratched once.	Yes	Scrub the wound thoroughly with warm soapy water.	No
3258167461			Helping to conserve the species	Returning the flying fox to nature when it is able to fend for itself				Yes	Human residence	No	Not if I'm imunised	Yes	Every year		Titer checks are required by my care organization	Moderate risk	Low risk	Moderate risk	Low risk	No risk	Low risk	Nothing		This is when I'm handling bats in my care. When I rescue say off wire or netting I wear large gloves as I don't like getting bitten.	Yes	I have only had minor scratches or bites, not into bloodstream. If it was more serious I would bath it in disinfectant or see doctor if worse.	No
3257982070	Helping the flying fox to survive			Returning the flying fox to nature when it is able to fend for itself				Yes	Human and pet residence	No	all care and good hygine	Yes	Every year		Titer checks are required by my care organization	Moderate risk	High risk	Moderate risk	Moderate risk	High risk	High risk	Heavy gloves		in case of bite, only use with wild rescuse	Yes	clean area	No
3257063075		Being able to observe and learn about a wild flying fox		Returning the flying fox to nature when it is able to fend for itself				Yes	Bat-only facility	Yes	Unless carers are vaccinated and take proper precautions, infection may result	Yes	Every year		Titer checks are required by my care organization	Low risk	Moderate risk	High risk	High risk	Low risk	Low risk	Nothing		Need to "feel" animal when rescuing to avoid undue damage to the animal	No	immediate flushing and cleansing of wound. seek medical attention	No
3257001707	Helping the flying fox to survive			Returning the flying fox to nature when it is able to fend for itself				Yes	Human and pet residence	No	provided all care and correct methods and common sense are used	Yes	Every year		Titer checks are required by my care organization	Moderate risk	Low risk	High risk	Low risk	No risk	No risk	Other (please specify)	towels	Gives best control and feel of the animal and less stress on animal	Yes	swear and continue the rescue then clean the wound as soon as possible	No
3256960634	Helping the flying fox to survive			Returning the flying fox to nature when it is able to fend for itself				Yes	Human residence	Yes	[Redacted]'s policy is that all members handling bats must be Rabies vaccinated and their titre levels checked each year prior to the birthing season. The threat is there and our Policy reduces the risk.	Yes	Every year		Titer checks are required by my care organization	Moderate risk	Moderate risk	High risk	High risk	Low risk	No risk	Nothing		Need full feel to be able to disentangle barbed wire caught f-fox and use pliers and side cutters to hold and nip barbs off the wire.	Yes	Wash the bite/scratch thoroughly as recommended by Health Department and our group's training	No
3256236894	Helping the flying fox to survive				Being able to nurse and care for a helpless animal			Yes	Human and pet residence	No	We are all vaccinated against Lyssa Virus. Everything else is common sense and hygiene	Yes	Every year		Titer checks are required by my care organization	Moderate risk	Moderate risk	High risk	Low risk	No risk	No risk	Other (please specify)	I wrap them gently into a towel and wear gloves when they are caught on barbed wire	because its enough protection. They are frightened and once I wrap them up they feel secure.	Yes	It depends if the bat has been in my care with me for a long time and I know it is not infected or if I rescue an injured bat that shows signs of Lyssa virus infection. In that case, I notify my doctor and get a booster shot if necessary.	No
3255766974	Helping the flying fox to survive		Helping to conserve the species					Yes	Human residence	Yes	Yes I am very aware of the risk of viruses,but take the necessary precaution to avoid bites and scratches.	Yes	Every year		I initiate getting my titer checked	No risk	Low risk	High risk	No risk	No risk	No risk	Heavy gloves		To avoid bites and scratches.	Yes	I would go to my doctor and request a booster rabies vaccination.	No
3253346936			Helping to conserve the species	Returning the flying fox to nature when it is able to fend for itself				No	Wildlife-only facility	Yes		Yes	Other (please specify)	Never	I have never gotten my titer checked	Moderate risk	High risk	High risk	Low risk	Moderate risk	Low risk	Other (please specify)	Depends on what i am doing to the FF		Yes	I didn't worry much at the time, cleaned the wounds like for any other bite	No
3253243392	Helping the flying fox to survive	Being able to observe and learn about a wild flying fox	Helping to conserve the species	Returning the flying fox to nature when it is able to fend for itself				Yes	Human residence	No	Not if you are vaccinated and are meticulous with your and the animals hygiene.	Yes	Every year		Titer checks are required by my care organization	High risk	Moderate risk	High risk	High risk	Low risk	High risk	Other (please specify)	Protective clothing for myself and thick matress protector to cover the flying fox to gain control over the animal.	So as not to be scratched or bitten.	Yes	Wash thoroughly with soap & water, antiseptic solution then report to co-ordinator in wildlife group. If bitten attend doctor or hospital immediately for treatment	Yes (Can you provide any details?)	Cannot remember who it was for.
3250806189	Helping the flying fox to survive			Returning the flying fox to nature when it is able to fend for itself				Yes	Human residence	No		Yes	Every year		Titer checks are required by my care organization	Moderate risk	Moderate risk	Moderate risk	Moderate risk	Low risk	Low risk	Nothing		Vaccinated and would be impossible to do difficult work of untangling from fence or netting with gloves on	Yes	Wash wound. Treat as any other wound.	No
3250675709	Helping the flying fox to survive			Returning the flying fox to nature when it is able to fend for itself				Yes	Bat-only facility	No	Very minute chance of catching a virus 1we are vaccinated 2 FF which have viruses are usually very sick and easily recognisable 3 viruses are in a very low percentage of FF.	Yes	Every year		I initiate getting my titer checked	Low risk	Low risk	Low risk	Low risk	No risk	No risk	Other (please specify)	Only when handling adults	Frightened adults can bite and scratch , rarely, and pregnant females are very protective of their young.	Yes	Wash wound for 5 mins with soap, keep an watch for infection.	No
3250364871	Helping the flying fox to survive			Returning the flying fox to nature when it is able to fend for itself				Yes	Human residence	No	Carers are required to have regular checks on their Rabies vaccinations.	Yes	Every two years		I initiate getting my titer checked	Low risk	No risk	Moderate risk	No risk	No risk	No risk	Heavy gloves		don't want to be bitten or clawed.	Yes	washed the would with water from the town supply.	No
3250362239			Helping to conserve the species	Returning the flying fox to nature when it is able to fend for itself			As a wildlife carer it is my duty to help all native animals	Yes	Human residence	No	If you have been vaccinated and take the precaution of washing any bites and scratches there is no threat to the health of carers.	Yes	Every two years		I initiate getting my titer checked	Moderate risk	Low risk	High risk	No risk	No risk	Low risk	Other (please specify)	I have a thick shirt I always wear but do not use gloves as you lose the tactile advantage	I need to be able to manipulate the bat for assessment and it is too difficult with gloves.	Yes	Thoroughly wash with soap and water and then use alcohol hand cleaner on wound.	No
3248114235			Helping to conserve the species	Returning the flying fox to nature when it is able to fend for itself				Yes	Human residence	No	1.Only half of 1% of the free living population may have Australian Bat Lyssa Virus. This is such a small percentage. 2. Any one handling bat must be vaccinated. 3. Australian Bat Lyssa Virus is 100% preventable.	Yes	Every two years		Titer checks are required by my care organization	Low risk	Low risk	High risk	Low risk	Low risk	No risk	Heavy gloves		Wipes of saliva before it penetrates the skin if a bite occures	Yes	Thoroughly cleaned wound according to health and safety procedures	No
3247687203				Returning the flying fox to nature when it is able to fend for itself				Yes	Human residence	Yes		Yes	Every two years		Titer checks are required by my care organization	High risk	Moderate risk	High risk	Moderate risk	Low risk	Low risk	Other (please specify)	thick fluffy blanket kangaroo pouch and cotton or latex gloves	I use thick gloves to hold bat or transfer it but once the bat is wrapped in the pouch (better than a towel as it has a big pocket) I usually need to discard welders gloves to remove netting and barbed wire. I can't leave this for the duration of a trip to the few vets who will handle bats. Thin cotton gloves or latex are all that work with fine scissors and cutters.	Yes	I was bitten through welders gloves on my first rescue over 10 years ago. Received post exposure vaccination protocol	No
3245252440				Returning the flying fox to nature when it is able to fend for itself	Being able to nurse and care for a helpless animal			Yes	Human and pet residence	No	Appropriate vaccinations and common sense eliminate any possibility of contracting virus's as with all animals and humans who also carry virus's	Yes	Every two years		I initiate getting my titer checked	Low risk	Low risk	Moderate risk	No risk	No risk	No risk	Other (please specify)	Depends on the rescue and the age and demeanour of the bat	Experience dictates that an injured adult requires a different level of protection that an orphan. Before this experience is gained I would recommend thick leather gloves or similar for all rescuers	No	Depends on the situation, if it was an unknown bat, I would have the post exposure treatment however if it was a minor injury from a bat that had been in care for some time, I probably wouldn't worry about post treatment	No
3244261177			Helping to conserve the species	Returning the flying fox to nature when it is able to fend for itself				Yes	Bat-only facility	Yes	In our group all flying fox carers must be vaccinated and must provide evidence via blood test of current immunity annually. This provides reasonable mitigation against the risks of lyssa. While I suspect most carers are as thorough, there will always be a small minority who are not, or who do not take adequate safety precautions. So I feel the threat of KNOWN viruses is very small, but there rem…	Yes	Every year		Titer checks are required by my care organization	No risk	No risk	Moderate risk	Low risk	No risk	No risk	Other (please specify)	Depends on situation. Light gloves, thick materials to wrap ff (e.g. Mattress protector material)	As an experienced rescuer, I have been taught well, and with experience learned techniques which vary with different rescue scenarios. In some situations thick gloves for example make the rescue impossible, and/or are not necessary to avoid injury.	Yes	When raising orphaned FF, scratches are a daily occurrence. Being vaccinated, wearing clothes that minimise scratches and normal hygiene practices store used. For bites, I immediately and thoroughly wash the wound as per recommended practice and treat with antibacterial wash such as chlorhex. For a serious bite I would consider a post exposure rabies booster.	No
3243919376			Helping to conserve the species	Returning the flying fox to nature when it is able to fend for itself				No	Wildlife-only facility	No	Innocculations is required.	Yes	Every two years		I initiate getting my titer checked	Moderate risk	Low risk	High risk	High risk	Moderate risk	Moderate risk	Heavy gloves		To lesson risk of being bitten or scratched	Yes	Wash wound thoroughly. Check titre lecels. Booster shot ifnessecary	No
3242977031		Being able to observe and learn about a wild flying fox					The sheer joy of giving back to these beautiful creatures.	Yes	Human residence	Yes	Potential threat yes, no where near the threat faced when I drive a vehicle.	Yes	Every year		Titer checks are required by my care organization	Low risk	Low risk	Low risk	Low risk	No risk	Low risk	Other (please specify)	arm protection	It gives the flying foxes something to hang onto without puncturing my skin.	Yes	either wash/antiseptic or both when possible.	No
3242627841		Being able to observe and learn about a wild flying fox	Helping to conserve the species					Yes	Human residence	No		Yes	Every year		Titer checks are required by my care organization	Low risk	Low risk	Moderate risk	Moderate risk	Low risk	No risk	Other (please specify)	nothing with babies, heavy gloves with rescues	When you ask about protection you only have samples of hand wear. I also wear shirts with sleeves.	Yes	If it was a baby in care I would watch it to ensure it did not display erratic or unusual behaviour	No
3242548843	Helping the flying fox to survive			Returning the flying fox to nature when it is able to fend for itself				Yes	Bat-only facility	No	No if measures are taken to protect yourself. Use of gloves, towel, two people to examine FF etc.	Yes	Every two years		I initiate getting my titer checked	Low risk	Low risk	High risk	Low risk	Low risk	No risk	Nitrile (or similar) gloves		Ease of use and maintain ability to handle FF. Also use thick towel to hold FF and neoprene arm guards in baby season.	Yes	Wash it with soap and put on iodine solution.	No
3242533450	Helping the flying fox to survive		Helping to conserve the species					Yes	Human residence	No	Of course not, carers are vaccinated and trained to handle bats. The very fact that Lyssa is so incredibly rare bats don't pose a threat to anyone really.	Yes	Every year		I initiate getting my titer checked	Low risk	Low risk	High risk	Low risk	Low risk	Low risk	Other (please specify)	Depending on situation I wear thick gloves and use a towel to envelope the bat.	I generally don't wear PPE as I believe I understand flying fox behaviour well enough to be able to handle them safely. I don't believe they pose a risk and if properly handled and restrained there is little risk of scratch/bite. Heavy gloves is usually enough.	Yes	Thoroughly washed the bite site and rubbed with eucalyptus oil.	No
3242256663		Being able to observe and learn about a wild flying fox		Returning the flying fox to nature when it is able to fend for itself				Yes	Bat-only facility	No	I am vaccinated against the Rabies virus. The Hendra virus does not pass from FF to human.	Yes	Every year		Titer checks are required by my care organization	High risk	Moderate risk	High risk	Low risk	Low risk	Low risk	Nothing		I use a towel in which I wrap the FF. I am skilled in handling FFs, and take great time and care.	Yes	I would wash the bite/scratch for 15 minutes with antimicrobial soap under running water, then make an appointment with my GP to obtain the Immunoglobulin and the post-exposure vaccine.	No
3242163871		Being able to observe and learn about a wild flying fox		Returning the flying fox to nature when it is able to fend for itself				Yes	Human residence	Yes		Yes	Other (please specify)	Newly vaccinated and haven't had a check yet...	I have never gotten my titer checked	Low risk	Moderate risk	High risk	High risk	Low risk	Moderate risk	Heavy gloves		To be safe until behavior and health is observed	Yes	I got treatment.... I wasn't vaccinated at the time, so I had the immunoglobulin injections, tetanus and vaccinations	No
3241956229		Being able to observe and learn about a wild flying fox	Helping to conserve the species	Returning the flying fox to nature when it is able to fend for itself				Yes	Bat-only facility	No	All carers must be vaccinated against ABLV and we are trained in and practice safe handling of the animals, safe hygeine practices. We also wear appropriate PPE.	Yes	Every year		Titer checks are required by my care organization	Low risk	Moderate risk	High risk	Low risk	Low risk	Low risk	Other (please specify)	Thick gloves, long sleeved shirt and Neoprene Arm Protectors, safety or sun glasses	For personal safety and also it is a requirement of both the organisation I am a member of and a requirement of Qld Health Department	Yes	Thorough washing of wound with soap and water for 5 minutes, then cleanse well with Iodine based antiseptic. Submitting bat for euthanasia and testing and ensuring sufficient cover of Titre Level. If necessary, I would attend medical department for booster shots.	No
3241866507				Returning the flying fox to nature when it is able to fend for itself				Yes	Bat-only facility	Yes	there is a risk. It can be managed.	Yes	Every year		I initiate getting my titer checked	Moderate risk	Moderate risk	High risk	Low risk	No risk	Low risk	Other (please specify)	Depends entirely on circumstances. I may use all glove options or just use a towel	I judge risk against circumstances. I will use more protection for an adult than a baby bat and more for a sick than an injured bat. Removal of bats from fences is extremely difficult with heavy gloves. Use of towels can be better if you know what you are doing and how bats respond to being rescued.	Yes	Immediate thorough washing followed by application of betadine. Follow up depends on circumstances	No
3241830742		Being able to observe and learn about a wild flying fox	Helping to conserve the species	Returning the flying fox to nature when it is able to fend for itself				Yes	Human residence	No	I ensure myself and all my volunteers are up to date with their immunisations and have regular checks of titre levels, we practice a high level of OHS with these animals, they are housed in a purpose built area and we have a treatment room separate to our residence.	Yes	Every two years		I initiate getting my titer checked	High risk	Moderate risk	High risk	High risk	Moderate risk	High risk	Nitrile (or similar) gloves		because it is part of my PPE standard	Yes	washed the wound for 10minutes applied betadine directly to the wound, assessed my need for titre level check or top up of immunisation if I was close to 2yrs from last immunisation top up	No
3241806007		Being able to observe and learn about a wild flying fox	Helping to conserve the species	Returning the flying fox to nature when it is able to fend for itself				Yes	Human residence	Yes	There is certainly a potential for viruses found in flying foxes to threaten the health of carers. Although this potential threat has grave consequences, I do not consider it a likely threat. However for obvious reasons the potential to come into contact with these viruses is greater for carers than in the general public, and as a result, most carers aim to mitigate the risks of contracting such …	Yes	Every two years		I initiate getting my titer checked	Low risk	Low risk	High risk	High risk	Moderate risk	Moderate risk	Other (please specify)	When handling a new flying fox, I handle it with a towel and sometimes nitrile (or similar) gloves.	I choose the level of protection based on what I know about the animal. If it is a new animal in care, I am more cautious and usually handle it with a towel and gloves until about 24-48hours have passed. Likewise if the animal appears sick or is unusual in some way I handle it cautiously. A baby or juvenile flying fox that I have had a while or has been in care for some time I handle without prot…	Yes	Washed the wound immediately with antibacterial soap etc. Check if blood is drawn. If the animal is behaving strangely, very sick or I am suspicious of it, I will get my titre checked and possibly have additional rabies vaccine. This is usually not immediate and I would wait to see if the wound becomes infected or the animal continues to deteriorate.	No
3241145544					Being able to nurse and care for a helpless animal			Yes	Human residence	No		Yes	Every year		Titer checks are required by my care organization	Low risk	Low risk	Moderate risk	Low risk	No risk	No risk	Nothing		Vaccinated and prefer skin to skin contact for rescues	Yes	Swore	No
3241046039	Helping the flying fox to survive	Being able to observe and learn about a wild flying fox	Helping to conserve the species	Returning the flying fox to nature when it is able to fend for itself	Being able to nurse and care for a helpless animal			Yes	Human residence	No	If precautions are taken by all involved there is no risk to any one.	Yes	Every year		Titer checks are required by my care organization	Moderate risk	Moderate risk	High risk	High risk	No risk	No risk	Nothing		Although saying nothing, I handle wild caught flying foxes with a mattress protector	Yes	Attended casualty to receive appropriate injections	No
3241024476		Being able to observe and learn about a wild flying fox	Helping to conserve the species	Returning the flying fox to nature when it is able to fend for itself				Yes	Bat-only facility	Yes	I feel viruses found in both humans and animal species are a threat to both	Yes	Every year		I initiate getting my titer checked	Low risk	Low risk	Low risk	Low risk	No risk	Low risk	Nothing		In [Redacted] years of handing wildlife including flying foxes, (I manage and run the [Redacted]) averaging 60 to 150 animals at a time, I have never had or my volunteers had any health problems with flying foxes however I have had health problems handing birds. (Collapsed Lung x2)	Yes	Wash injury site with betadine for 5 mins under running water.	No
3241005005					Being able to nurse and care for a helpless animal			Yes	Human residence	No	Vaccination and handling training	Yes	Every year		Titer checks are required by my care organization	Moderate risk	Low risk	High risk	High risk	Low risk	Low risk	Nitrile (or similar) gloves		Ability to handle animal without fear of scratch	Yes	Washing thoroughly and flushing with betadine	No
3240985653			Helping to conserve the species				Putting pictures and details on Facebook because people from around the world want to see them, understand them, and know what is happening to them, especially in [Redacted], so we educate as many people as possible that bats are vital to the environment, and if you do not touch them there is nothing to fear.	Yes	Human residence	No	I have spoken with 2 people who have been bitten by an infected bat, but because they were vaccinated they were okay. All carers are vaccinated against the Lyssavirus.	Yes	Every year		Titer checks are required by my care organization	No risk	No risk	High risk	High risk	No risk	No risk	Nitrile (or similar) gloves		It protects the carer from constant scratches.	Yes	I contacted Dr Deb (The Travel Doctor, Brisbane), who in turn contacted [Redacted] Health and I was asked to go straight to the local hospital for a booster vaccine.	No
3240956754	Helping the flying fox to survive		Helping to conserve the species					Yes	Human residence	No	Whilst we know that flying foxes carry a virus, we have the injections, we do our best not to get bitten and it is as simple as that.	Yes	Every year		I initiate getting my titer checked	High risk	Low risk	Moderate risk	High risk	No risk	No risk	Heavy gloves		So I do not get bitten and have to go to the bother of going to a hospital etc. etc.	No	I would go to the local hospital and get a booster injection for lyssavirus	No
3240942596		Being able to observe and learn about a wild flying fox	Helping to conserve the species					Yes	Human and pet residence	No	We are regularly updated and have our immunity checked against Lyssavirus. The only potential issue (and this could apply to humans or other animal species) is if new viruses emerge.	Yes	Every year		Titer checks are required by my care organization	Moderate risk	Low risk	High risk	Low risk	No risk	No risk	Other (please specify)	I prefer not to wear heavy gloves as it inhibits my ability to control and rescue the animal. I use towels.	I can be bitten by a Fling Fox. Or a possum, or any other wild animal that I encounter. I find a towel gives my protection without harming the animal and enable s me to manipulate other equipment that may be required int he rescue, such as scissors, wire clippers etc. If I have a flying fox pup in care nothing is required.	Yes	My titre protection levels were high, I quickly washed the wound but did not feel I required a booster. (Titre level was 10).	No
3240920626		Being able to observe and learn about a wild flying fox		Returning the flying fox to nature when it is able to fend for itself				Yes	Human and pet residence	No	[Redacted] courses explain the risks clearly and all carers are vaccinated, with titre levels checked every year.	Yes	Every year		Titer checks are required by my care organization	Low risk	Moderate risk	Moderate risk	Low risk	No risk	No risk	Other (please specify)	A towel used for handling	Sufficient protection to protect me from bites while still able to handle and feel the animal	Yes	Wound washed as per [Redacted] instructions. Animal assessed if I felt the need to test for lyssavirus	No
3240851623		Being able to observe and learn about a wild flying fox		Returning the flying fox to nature when it is able to fend for itself				Yes	Bat-only facility	No	Stats don't back it up.	Yes	Every year		Titer checks are required by my care organization	Moderate risk	High risk	Low risk	Low risk	No risk	No risk	Heavy gloves		Getting bitten hurts.	Yes	Wash wound.	No
3240376416				Returning the flying fox to nature when it is able to fend for itself			Have cared for a few different native species and the flying foxes were just such a treat to care for. They are personable, facinating and really bond with their foster mums.	Yes	Human residence	No	Have been vaccinated to increase immunity against ABLV. Cannot contract Hendra directly from bats.	Yes	Every two years		Titer checks are required by my care organization	Low risk	No risk	Low risk	Moderate risk	Low risk	No risk	Other (please specify)	normally use a towel to wrap and hold bat		Yes	Washed bite and applied antiseptic. Mainly only bitten by babies in care so feel there is a lower risk than when bitten by wild bat.	No
3240321555	Helping the flying fox to survive	Being able to observe and learn about a wild flying fox	Helping to conserve the species	Returning the flying fox to nature when it is able to fend for itself	Being able to nurse and care for a helpless animal			Yes	Human and pet residence	No	So long as carers aware of risks and use appropriate handling techniques	Yes	Every two years		I initiate getting my titer checked	Low risk	Low risk	High risk	High risk	Low risk	Low risk	Other (please specify)	gloves & arm protectors	Safety	No	Contact [Redacted] Health for booster	Yes (Can you provide any details?)	Can't remember
3240308835	Helping the flying fox to survive	Being able to observe and learn about a wild flying fox	Helping to conserve the species	Returning the flying fox to nature when it is able to fend for itself	Being able to nurse and care for a helpless animal			No	Human residence	No	if we take precautions such as vaccinations then check titre levels each year there is minimal to no risk of contracting Lyssa virus and NO chance of getting Hendra. I am a vet nurse as well and have dealt with several Lyssa positive bats in the past and always handle suspicious bats with care.	Yes	Every year		I initiate getting my titer checked	Moderate risk	Moderate risk	High risk	Low risk	Low risk	No risk	Other (please specify)	Towel	I have been handling bats for [Redacted] years and have never been bitten by an adult bat in all that time as I am extremely careful in my method of handling and only wear gloves if there are non vaccinated members off the public around however I do not have the best feel when wearing gloves and find I am at more risk of being bitten if I have gloves on.	No	safely deal with the bat then wash the area with fresh water and disinfectant and go to my Dr for a series of post bite vaccinations	No
3240299545				Returning the flying fox to nature when it is able to fend for itself				Yes	Human residence	No	Risk is very low and care is taken	Yes	Every year		I initiate getting my titer checked	Low risk	Low risk	Low risk	Don't know	No risk	Low risk	Nitrile (or similar) gloves		Stops basic scratches	Yes	No response. Bat was not a risk/has been in care for a while.	No
3240286375			Helping to conserve the species	Returning the flying fox to nature when it is able to fend for itself				No	Human and pet residence	No		Yes	Every two years		I initiate getting my titer checked	Moderate risk	Low risk	High risk	High risk	No risk	No risk	Nitrile (or similar) gloves		I wear long sleeved shirt and gloves. I wear them to protect myself from scratches from the bat. My experience has been once the bat realises you are trying to help them they settle down and cooperate	Yes	Wash wound, depending on how deep wound was possible booster. Bat would NEVER be euthanised	No
3240225987	Helping the flying fox to survive						They're super smart and adorable. I wouldn't minimise the significance of this -- bat carers are kind of obsessive and always talk about how smart bats are as the reason why they're so dedicated to them. I don't know if they're really "smarter" than other animals, but what's definitely unique about them is how well they relate to humans. In a very short time they lose much of their fear of humans…	Yes	Human residence	Yes	Of course. Bat carers have died from lyssa virus.	Yes	Every two years		I initiate getting my titer checked	Moderate risk	Low risk	High risk	High risk	Low risk	Low risk	Nothing		Gloves won't protect me from a bite, and they'll make it harder for me to handle the bat in a way that will minimise the chance of it biting me. Also, I don't want to hurt the bat. They're delicate little things.	Yes	Fortunately my titre levels had been checked recently (like a month or two before that) and were relatively high. I figured that was enough, but just in case I contacted the Health Dept (or whatever it's called -- the government agency in charge of lyssa virus) and explained the situation. They arranged for me to have a 2-stage rabies booster shot (for free, which was great) at my local clinic. I…	No
3240107698	Helping the flying fox to survive			Returning the flying fox to nature when it is able to fend for itself	Being able to nurse and care for a helpless animal			Yes	Wildlife-only facility	No		Yes	Every year		Titer checks are required by my care organization	Moderate risk	Low risk	Low risk	Moderate risk	Low risk	Low risk	Nitrile (or similar) gloves		Because told to wear them	Yes	Clean and report to our bat coop	No
3240103353			Helping to conserve the species	Returning the flying fox to nature when it is able to fend for itself				Yes	Human residence	No	The only virus threat to carers is ABLV and all carers are vaccinated against this virus.	Yes	Every two years		Titer checks are required by my care organization	No risk	No risk	Low risk	Low risk	No risk	No risk	Other (please specify)	Gloves, arm protecters, glasses.	I prefer not to get bitten as it is painful, and do not want to be scratched in the eye.	Yes	It is not a problem as my titre level is good.	No
3240101286				Returning the flying fox to nature when it is able to fend for itself	Being able to nurse and care for a helpless animal			Yes	Human residence	No	As any Bat carer should be vaccinated to be handleing so a low risk is in place so not totally ruled out as a low risk.	Yes	Every year		Titer checks are required by my care organization	Moderate risk	Low risk	High risk	High risk	Moderate risk	No risk	Other (please specify)	nothing generaly other then a towel to wrap around its head.	I believe wearing heavy duty gloves dont give the same feeling if you werent wearing any to find where any injuries are.You can see more of what you are doing and can tell how much pressure is acctually apllied.	Yes	Washed out immediatly with warm soapy water,betadine applied,cover with a bandage if needed.In worse case cleaned,headed to doctor for antibiotics and a booster shot.	No
3240097408			Helping to conserve the species	Returning the flying fox to nature when it is able to fend for itself				Yes	Human and pet residence	Yes	The word potential is important soeducation, knowledge, awareness and good hygiene is essential	Yes	Every year		Titer checks are required by my care organization	Low risk	High risk	High risk	No risk	No risk	No risk	Other (please specify)	Armlets with open finger tips	I consider this the safest cover as I am able to feel and manoeuvre the animal as requires,better. Using scissors and cutters with gloves don't allow me to get your fingers through the handles and having to remove one glove during the rescue puts you at much higher risk of being bitten and takes your attention away from the animal..not good Good training and experience makes a differance	Yes	followed the post bite/ scratch proceedure set out by [Redacted] health	No
3239949404	Helping the flying fox to survive			Returning the flying fox to nature when it is able to fend for itself				Yes	Human and pet residence	Yes	Due to the risk of various viruses there is a threat not only to the carers themselves if their titres arent up to date but also to family and pets. Furthermore, Lyssa is almost taboo with very few people talking about it educationally and so I think it creates increased paranoia.	Yes	Every year		I initiate getting my titer checked	Low risk	High risk	High risk	Moderate risk	Low risk	No risk	Other (please specify)	Depends on risk severity	Due to the risk not only to myself but also to anyone who sees me handling a Bat and assumes its okay I will almost always wear gloves.	Yes	No action taken other than initial first aid	No
3239928660				Returning the flying fox to nature when it is able to fend for itself	Being able to nurse and care for a helpless animal			No	Human and pet residence	No	We are required to be vaccinated with the Rabies vaccination and if bitten or scratched we have access to more vaccinations.	Yes	Every year		I initiate getting my titer checked	Low risk	Low risk	High risk	Low risk	Don't know	Low risk	Other (please specify)	Arm protectors and heavier shirts when I am rearing my baby flying foxes.	Because it reduces the amount of scratches I get on my arms.	Yes	If it was a serious scratch or a bite I would go straight to my Dr or hospital depending on the seriousness of the injury.	No
3239855064	Helping the flying fox to survive			Returning the flying fox to nature when it is able to fend for itself				Yes	Bat-only facility	No	only those who are lyssavirus vaccinated are at risk	Yes	Every year		I initiate getting my titer checked	High risk	Low risk	High risk	Moderate risk	No risk	Low risk	Nitrile (or similar) gloves		For protection and ease of use	Yes	I sought medical attention	No
3238775142	Helping the flying fox to survive	Being able to observe and learn about a wild flying fox	Helping to conserve the species	Returning the flying fox to nature when it is able to fend for itself				Yes	Human residence	Yes	Need to be vigilant - vaccination is only the first step if exposed to Lyssavirus. Need to be aware of symptoms & treat all as potentially infectious.	Yes	Every year		Titer checks are required by my care organization	Low risk	Low risk	Low risk	No risk	Low risk	Low risk	Nothing		Able to handle the animal as gently as possible, thereby reducing struggling & stress. Able to determine where the bitey bits are if using a towel.	Yes	Only by very young ones. Continual scratches are part of caring for this age group. Notify coordinator if deeply scratched or bitten and identify which one.	No
3238634039				Returning the flying fox to nature when it is able to fend for itself	Being able to nurse and care for a helpless animal			Yes	Bat-only facility	No	I am immunised as i must be to work with them, and one should use common sense with any wild animal	Yes	Every year		Titer checks are required by my care organization	Low risk	Low risk	Moderate risk	Don't know	No risk	Moderate risk	Heavy gloves		We are provided with them. We in practice, at heat event rescues, more at risk from heat stress and UV, Bearing in mind these are days of 43-47 C where GHFfs are dying from heat by hundreds or thousands.	No	Seek medical attention and wash bite site.	No
3238504819		Being able to observe and learn about a wild flying fox		Returning the flying fox to nature when it is able to fend for itself				Yes	Human and pet residence	Yes	More so than the general public, yes. We, as carers handle huge numbers of animals, especially sick animals. So are more likely exposed to the minimal number of infected animals out there.	Yes	Every year		I initiate getting my titer checked	Moderate risk	Moderate risk	Moderate risk	Moderate risk	No risk	No risk	Other (please specify)	I use towels wrapped so I cant be bitten, glasses for eye protection.	Very difficult to rescue a bat using heavy duty gloves especially from wire or netting as it involves very precise detangling.	No	If I were bitten by an animal that I suspected to pose a threat I would have a booster.	No
3238499078			Helping to conserve the species	Returning the flying fox to nature when it is able to fend for itself				Yes	Human residence	Yes	As a small percent of these animals harbour ABLV, and menangle virus both of which are classified as zoonotic, it must mean that there is a risk when caring for them.	Yes	Other (please specify)	Have only been caring for FF this year. Organisation asks for every two years.	Titer checks are required by my care organization	Moderate risk	High risk	High risk	Low risk	Low risk	Low risk	Other (please specify)	Depends on scenario. It's hard to cut around delicate wing membrane wearing heavy gloves		Yes	I rinsed wound at site, drove to chemists got beta dine, then washed it at home. Went later in the day for PEP	No
3238350514	Helping the flying fox to survive		Helping to conserve the species					Yes	Human residence	No	Lyssa is a very rare disease, also passed by microbats. There is an effective vaccine, and gamma globulin. Hendra caught from horses. No pathway demonstrated from bat to horse. There are effective vaccines for horse and human. None of us carers catch viruses from bats.	Yes	Every two years		Titer checks are required by my care organization	No risk	No risk	Moderate risk	No risk	No risk	No risk	Other (please specify)	Depending on circumstances eg rescues require gloves	A trapped, injured, terrified animal will bite and scratch	Yes	I initiated a booster injection after numerous scratches and bites during heat event rescues, hydration, assessment, feeding, treatment, transfers. Everyday care of orphans involves daily scratches because they use their clawed feet and thumbs as we do out feet and hands. They also lick me, gently mouth my hands and arms. If a bat showed abnormal behaviour I would take appropriate action: observa…	No
3238345496	Helping the flying fox to survive			Returning the flying fox to nature when it is able to fend for itself				Yes	Bat-only facility	No	As we're all vaccinated, no risk of lyssa virus. Other viruses haven't proven to pass onto humans without a vector. I'll take my chances as I enjoy looking after the species.	Yes	Every year		Titer checks are required by my care organization	Moderate risk	Low risk	High risk	High risk	Low risk	Low risk	Other (please specify)	gauntlets,towels	Thick gloves make it too difficult to feel/handle the FF and maintain a secure hold. Gauntlets protect the forearm and towels are used for wrapping/covering the animal making it feel less threatened.	Yes	wash area with soap & water,at least 10 mins running water.	No
3238324379	Helping the flying fox to survive			Returning the flying fox to nature when it is able to fend for itself				Yes	Human residence	Yes	Only the Lyssavirus so carers should be vaccinated.	Yes	Every two years		Titer checks are required by my care organization	Low risk	High risk	High risk	Low risk	Low risk	Low risk	Nothing		Once in care bats usually don't bite or scratch or I know how to handle then to prevent this. It's easier to handle bats without gloves.	Yes	Wash area thoroughly as taught in firstaid procedures	No
3238320914			Helping to conserve the species	Returning the flying fox to nature when it is able to fend for itself				Yes	Human residence	Yes		Yes	Every two years		Titer checks are required by my care organization	Low risk	Moderate risk	High risk	Don't know	Low risk	Low risk	Nothing		Improved dexterity	Yes	If a pup, no response If an adult in long term care, no response. If an adult on ground showing signs of infection, thoroughly wash scratch or bite site, contact coordinator and immediately organise vaccination booster shot	No
3238266360			Helping to conserve the species	Returning the flying fox to nature when it is able to fend for itself				Yes	Human and pet residence	No	The potential for an infectious bite is reduced significantly and any signs of the infectious stage of Lyssavirus are defineable, and Hendra is only recieved through another carrier, not the FF's themselves. Bites and scratches, particularly from handraising are minimal	Yes	Every two years		Titer checks are required by my care organization	Moderate risk	Low risk	High risk	High risk		Low risk	Nothing		I can more easily grip, handle and subdue or comfort a FF, feeding and cleaning of young FFs is much easier without gloves etc. I do however use thick towels when doing a rescue of a wild sub0adult or adult to minimise risk of bites	Yes	It totally depends on the situation. My young babies have bitten me in a tantrum before, I clean the wound and disinfect as I would any other animal bite, my vaccinations are all up to date so I do not worry. If it was a wild bat I knew nothing about, *This has not happened yet* then I would go to the doctor and get it looked at/advice on how to proceed.	No
3238190081			Helping to conserve the species	Returning the flying fox to nature when it is able to fend for itself				Yes	Wildlife-only facility	No	if the carer is vaccinated against L/virus . carer handles the Flying fox correctly their is no problem	Yes	Every two years		I initiate getting my titer checked	Low risk	Low risk	Moderate risk	No risk	No risk	No risk	Other (please specify)	correct clothing . leather gloves up to the elbow	prevention against bite or scratch	Yes	wash area with water & betadine . double check my titer levels .	No
3238175327	Helping the flying fox to survive		Helping to conserve the species					Yes	Human and pet residence	No	As carers, we are vaccinated. We are also aware of the risks of disease transmission, and keep a close eye on the animal for any warning signs of illness. And also we use correct handling techniques and PPE to reduce the risk of being bitten or scratched.	Yes	Every two years		Titer checks are required by my care organization	High risk	High risk	High risk	No risk	No risk	No risk	Other (please specify)	kevlar gloves and arm gauntlets. Long sleeves, and a towel.	Personal safety and peace of mind. They can easily bite through one pair of gloves or a single towel, and when the animal bites a human, it means a death sentence for the bat. So for everyone involved, I choose to protect myself, and the bats life.	Yes	Clean the bite immeadiately under running water for 5 minutes. Apply betadine. Arrange for the animal to be euthanised and sent for testing at [Redacted] Health. Wait for [Redacted]'s response. If bat is positive - booster shot. If bat is negative - do nothing.	No
3238142326			Helping to conserve the species	Returning the flying fox to nature when it is able to fend for itself				Yes	Human and pet residence	Yes	There is always risks when dealing with any sick animal. Standard precautions should always be observedto minimise risks.	Yes	Every year		Titer checks are required by my care organization	High risk	Moderate risk	High risk	Moderate risk		Moderate risk	Nothing			Yes	Rince the bit or stratch with water initially, Wash with soap and water thoughly whenable to(depending where bit happened). Apply anti-septic. If bitten nsw health advise a booster vacination.see a doctor for booster shot ( In my wild life group all cares must be vacinated befor starting to care)	No
3238130817	Helping the flying fox to survive		Helping to conserve the species					Yes	Human and pet residence	No	All carers must be vaccinated and I know that the vaccine works so why should it be a threat?	Yes	Every two years		Titer checks are required by my care organization	High risk	Moderate risk	High risk	Moderate risk	No risk	No risk	Nitrile (or similar) gloves		Because often when I rescue they are member of the community who watch and I need to show by example even thought I know there is no risk for being being vaccinated.	No	go and get a blood test to check my antibody	No
3238110482		Being able to observe and learn about a wild flying fox	Helping to conserve the species					Yes	Human and pet residence	No	I believe vaccination is effective	Yes	Every year		Titer checks are required by my care organization	Moderate risk	Low risk	High risk	Low risk	No risk	Low risk	Other (please specify)	Leather glove on left hand, bare right hand to use scissors to cut netting or wire	Balance between protection and manual dexterity	Yes	Usually clean wound with soap and water and iodine. Once hospitalised, more because it was a deep wound I didn't care for properly that needed to be cleaned and debrided than because of risk of disease.	No
3238100500			Helping to conserve the species	Returning the flying fox to nature when it is able to fend for itself				Yes	Human residence	No	If the carer is vaccinated and follows proper WH&S policies then the carers are very safe.	Yes	Every six months		I initiate getting my titer checked	Low risk	No risk	Moderate risk	Low risk	No risk	No risk	Other (please specify)	long sleeved shirt, use of towel no gloves they inhibit my ability to feel the animal putting it at risk.	To protect from scratches and accidental bites. It also protects my skin from ticks, leeches and other biting insects. It also provides sun protection and protection against rusty barb wire injury.	Yes	Flushed wound with fresh clean water, wash with an antibacterial solution for 5 minutes and then seek a booster injection from my medical practitioner. Report incident to both the WH&S officer and Bat coordinator.	No
3238073286			Helping to conserve the species	Returning the flying fox to nature when it is able to fend for itself				Yes	Bat-only facility	No	Bat rescuers/carers should be vaccinated against lyssa virus before handling flying foxes. All flying foxes should be isolated from other animals for 24-48 hours if the reason for which the animal comes into care cannot be easily ascertained ie. netting, barbed wire	Yes	Every two years		Titer checks are required by my care organization	Moderate risk	Moderate risk	Moderate risk	Moderate risk	No risk	Low risk	Other (please specify)	long sleeves, occasionally eye protection	To avoid scratches on my arms/ eye injuries	Yes	Post exposure inoculation after being badly bitten during a heat stress event	No
3238058466			Helping to conserve the species	Returning the flying fox to nature when it is able to fend for itself				Yes	Human residence	Yes		Yes	Every year		Titer checks are required by my care organization	High risk	High risk	High risk	High risk	No risk	No risk	Other (please specify)	towel and leather glove	Wearing 2 gloves makes it awkward to handle, feel.	No	Make an appointment with doctor for as soon as possible, meanwhile wash gently with soap and running water for at least 5 minutes, then apply Betadine to the wound.	No
3238043137		Being able to observe and learn about a wild flying fox	Helping to conserve the species					Yes	Bat-only facility	Yes	ABL, while uncommon in FF's, is fatal to humans.	Yes	Every year		Titer checks are required by my care organization	High risk	Moderate risk	High risk	High risk	Low risk	Moderate risk	Other (please specify)	Towel for wrapping securely and calming to animal	Animal is securely wrapped after rescue. For examination/medication or treatment, animal is securely wrapped and can have various parts of the body exposed by careful unwrapping. During examination, heavy gloves are useless as you cannot feel for injuries or fractures.	Yes	Wash wound with soap and running water for about 15 minutes, seek booster vaccination if bite/scratch is severe enough	No
3237971095		Being able to observe and learn about a wild flying fox	Helping to conserve the species					Yes	Human and pet residence	No	We are vaccinated and make sure to take precautions, especially with wildies we rescue.	Yes	Every year		Titer checks are required by my care organization	Moderate risk	High risk	High risk	Low risk	Low risk	Low risk	Heavy gloves		[Redacted] Health Laws - we also use arm gauntlets in neoprene and now have to wear long sleeves	No	We notify our President immediately and then [Redacted] Health is notified	No
3237969922		Being able to observe and learn about a wild flying fox		Returning the flying fox to nature when it is able to fend for itself				Yes	Human residence	No	If we take care and are vigilant flying foxes are much less risk to my health than car accidents or walking along a street late at night.	Yes	Every year		Titer checks are required by my care organization	Moderate risk	Low risk	High risk	High risk	Low risk	No risk	Other (please specify)	depends if doing a rescue would use gloves, handling a baby wouldn't use anything	It makes sense to be cautions - wild adults are very feisty and will scratch and/or bite. Babies are much more manageable, but I am still careful.	Yes	Washed the wound very thoroughly (this was years ago) now I would go and get a booster shot as the organisation requires this.	No
3237963383		Being able to observe and learn about a wild flying fox	Helping to conserve the species					Yes	Human and pet residence	Yes	The word potential is significant. Many species carry zoonotic disease. Prevention and personal awareness of the risks and precautions necessary must be taught	Yes	Every year		Titer checks are required by my care organization	High risk	Low risk	High risk	High risk	Low risk	Low risk	Other (please specify)	depends on the age, at least light weight gloves	Personal protection, plus I don't want the FF euth just to see if it had ABLV because I got bitten	No	clean wounds, know titre and get a booster if necessary or as a precaution. (Titre done just before season).	No
3237945781	Helping the flying fox to survive			Returning the flying fox to nature when it is able to fend for itself				Yes	Bat-only facility	Yes	A very small threat.	Yes	Every year		I initiate getting my titer checked	Low risk	Low risk	Moderate risk	Low risk	Low risk	Low risk	Nothing		Because the risk is so small.	Yes	clean the wound with disinfectant.	No
3237871477			Helping to conserve the species	Returning the flying fox to nature when it is able to fend for itself				Yes	Human and pet residence	No	All carers have been vaccinated against ABL (rabies) and regularly check titre levels	Yes	Every two years		Titer checks are required by my care organization	Moderate risk	Low risk	High risk	Low risk	Low risk	No risk	Nothing		To facilitate handling of the animal and because I am vaccinated.	Yes	The answer to this varies depending upon the circumstances and how recently titer levels have been checked.	No
3237862350		Being able to observe and learn about a wild flying fox	Helping to conserve the species					Yes	Bat-only facility	Yes		Yes	Every two years		I initiate getting my titer checked	High risk	Moderate risk	High risk	High risk	Low risk	Low risk	Nothing		Because I can't work efficiently when wearing gloves, particularly when untangling intricate tangles of netting that are constricting delicate wing membrane. I need the agility/dexterity of bare hands.	Yes	If my titres are checked and at a safe level, I just wash and disinfect the wound.	No
3237859695		Being able to observe and learn about a wild flying fox	Helping to conserve the species	Returning the flying fox to nature when it is able to fend for itself				Yes	Bat-only facility	No	I have no worries about caring for the bats as they know I'm only trying to help them they don't really try to bite or scratch	Yes	Every year		Titer checks are required by my care organization	High risk	High risk	High risk	Moderate risk	Moderate risk	Moderate risk	Other (please specify)	Sleeve protectors	Because I know what I'm doing	No	Wash the wounds	No
3237830647	Helping the flying fox to survive							Yes	Human residence	No	No more than any other animal, and we are taught correct hygiene procedures	Yes	Every year		Titer checks are required by my care organization	Moderate risk	Moderate risk	Moderate risk	Low risk	Low risk	Moderate risk	Other (please specify)	cloth towels	Protect from scratches and bites, and to calm bat through covering head	No	As appropriate, [Redacted] procedure	No
3237779672	Helping the flying fox to survive		Helping to conserve the species					Yes	Human and pet residence	No	I am adequately vaccinated against the ABL, I am not concerned about contracting other diseases from flying foxes.	Yes	Every year		Titer checks are required by my care organization	Low risk	Low risk	Moderate risk	Low risk	Low risk	Low risk	Nothing		I find gloves to hinder being able to untangle flying foxes from netting and barbed wire, I will where possible wrap the ff in a towel and hold the body in a way to prevent it being able to bite. More so because they hurt like anything when they bite. OUCH!	Yes	I swore! During the rescue I have found that if they have bitten and are continuing to bite down on me I can leave them and set about untangling them. After the rescue and I have freed myself from the animal I wash the wound and request a rabies booster.	No
3237743609			Helping to conserve the species					Yes	Human and pet residence	No	So incredibly rare unless governments continue with dispersals	Yes	Every two years		Titer checks are required by my care organization	Low risk	Moderate risk	Low risk	No risk	No risk	No risk	Nothing		I am more dexterous without gloves. I would be more careful if found on the ground but assuming it is still flying around to get trapped in barb or netting, it is extremely unlikely to have Lyssa.	Yes	I would observe them for few days to assess if they have a progressive neurological disease. Scratches I wouldn't worry about.	No
3237676416		Being able to observe and learn about a wild flying fox		Returning the flying fox to nature when it is able to fend for itself				Yes	Human and pet residence	Yes		Yes	Every two years		I initiate getting my titer checked	Moderate risk	High risk	High risk	Low risk	Low risk	Low risk	Heavy gloves		If I don't have heavy gloves with me I use a towel to wrap the bat in and avoid getting scratched and bitten.	Yes	Depends on the situation. If I am raising a baby flying fox then I am pretty sure it is not a lyssa bat and just wash the inflicted area thoroughly afterwards. If it is a rescue bat, and I get bitten or scratched in a way that breaks the skin, then I would go to a GP and get a booster.	No
3237577935			Helping to conserve the species				Educating the public on the importance of this species and relevant safety considerations when they see bats. I also enjoy educating other carers on medical care/procedures.	No	Bat-only facility	No	Not if the appropriate rabies vaccinations and hygiene procedures are used. Also, Hendra virus is not a risk directly from flying foxes, only from horses.	Yes	Every two years		I initiate getting my titer checked	Moderate risk	Low risk	Moderate risk	Moderate risk	Low risk	Low risk	Nothing		I have appropriate vaccinations and it is very difficult to handle animals with thick gloves on and I feel that I have more control with bare hands. I also then use thorough hand washing between animals and and sanitiser. When I am doing higher risk rescues, such as with distressed animals on barbed wire, I will wear thick gloves due to their increased risk of biting and also due to improved publ…	Yes	Thorough cleaning of the scratch, then got my titre levels checked to ensure I had appropriate levels of protection from lyssavirus.	No
3237565960		Being able to observe and learn about a wild flying fox	Helping to conserve the species					Yes	Human residence	No	There is a vaccine available	Yes	Every year		Titer checks are required by my care organization	Low risk	Moderate risk	High risk	Low risk	No risk	No risk	Heavy gloves		If rescue is done correctly there should be little to no risk of being bitten, not all flying foxes want to bite	Yes	Immediate washing of area & disinfectant.	No
3237285694			Helping to conserve the species				Apart from conservation I enjoy the whole process. Observing/learning the behavioural idiosyncrasies of the species; interacting with wild individuals (I like nursing adults as well as raising juveniles).	Yes	Human and pet residence	Yes	ALL human/human and human/animal contact are a potential threat. ABL is a real issue but fortunately preventable. Hendra would be an issue for carers who also had horses. Precautions can and must be taken. They are something to be aware of and take appropriate management steps for - not something that should prevent care	Yes	Every year		Titer checks are required by my care organization	Moderate risk	Moderate risk	High risk	Low risk	Low risk	Low risk	Other (please specify)	Long sleeves; towels	The shirt/long sleeves protect from most bites and scratches; the towels allow me to wrap the animal adequately for protection while allowing me to feel and handle competently. I find gloves put me at more risk because I can't feel the movement/position of the animal	Yes	Finish what I'm doing if handling the bat (i.e. getting it into a carry basket); immediately wash the wound site with soap and water for 15 minutes OR apply alcohol hand sanitizer if in the field with no soap and water (it is part of my rescue kit). Apply viracidal such as Betadine. Have post exposure booster vaccination	No
3236057588			Helping to conserve the species					Yes	Human residence	Yes	Yes - ABLV is a significant threat due to lethality, despite rare incidence rate. All carers need to be vaccinated and have regular immunity checks. Other viruses (eg hendra) not a problem for humans.	Yes	Every year		I initiate getting my titer checked	Low risk	Low risk	High risk		No risk	No risk	Nothing		Flying foxes can bite through heaviest gloves - greater sensitivity of hands means better handling. I can feel that i have control of FF's head better and therefore dont get bitten. The times i have used gloves, the reduction in sensitivity has resulted in bites, and while depth of bite was reduced, it was enough to lead to ABLV transmission.	Yes	15 min washing site followed by booster shots if required - follow up with bat (re whether bat displayed lyssa virus)/	No
3235930337		Being able to observe and learn about a wild flying fox					Shift a bit of the balance - many are threatened species that come in as a result of human-induced injuries. If some can be saved, they should be.	Yes	Human residence	Yes	As much as psitticosis is a threat to me as a bird carer, or leptospirosis from my pet rats, or any of the many diseases I could contract from my dogs, cat or horse. In fact, Hendra virus is only a risk to me because of my horse, not because of the bats. You take precautions and practice basic hygiene just like you would with any other animal, and regularly having your titre levels checked to ens…	Yes	Every year		Titer checks are required by my care organization	Low risk	Moderate risk	Moderate risk	No risk	Low risk	Low risk	Other (please specify)	Thick towel	Provides reasonable protection against a bite, but the best protection is having control of the head and you can't do this with gloves on. Once the rescue is done and the bat has been in care for a few days, even the towel becomes largely unnecessary.	Yes	Wash the wound thoroughly for at least 5 minutes in hot, soapy water. If the bat was showing suspicious symptoms or the wound was particularly deep, I'd have my titer levels checked and if necessary have a booster. But if I were to do this for every single little scratch I recieved, I'd probably be overdosed on vaccine by now!	No
3235778693	Helping the flying fox to survive			Returning the flying fox to nature when it is able to fend for itself				Yes	Human and pet residence	No	the only virus that humans can directly get is one I am protected against. It's possible that a coronavirus or other may become zoonotic however I am happy with both my protection measure and ongoing reading in the area.	Yes	Other (please specify)	at the moment annually but due to fed health we will go to bi annual. I prefer annually. I also think we should require titres before people start work (even though WHO disagree with me) because every seaon or two we have someone who doesn't seroconvert.	Titer checks are required by my care organization	No risk	No risk	High risk	No risk	No risk		Other (please specify)	mix of gaunlets, towel or nothing as the situation warrents. the above question about risk to human health is misleading - risk to vaccinated person - nil to very low. Risk to non vaccianted person, potentially very hight. Same with pet - pet pony - potentially high, pet dog and cat, at this stage assessment would have to be very low.	getting bitten hurts (bugger the risk, the immediate pain is motivating) I use what will best protect me and allow me to get the animals sorted.	Yes	Wash for 15 min, not scrub, running water (NB this prevents other kinds of infection too) If the animal subsequently tests positive, get booster.	No
3235740740		Being able to observe and learn about a wild flying fox					Intense interaction with the growing flying fox.	Yes	Human residence	No		Yes	Every two years		I have never gotten my titer checked	Moderate risk	Low risk	Moderate risk	Moderate risk	Low risk	Low risk	Nothing			Yes	Minor scratches from a baby in care, no respose other than basic cleaning.	No
3235597630		Being able to observe and learn about a wild flying fox		Returning the flying fox to nature when it is able to fend for itself				Yes	Human and pet residence	No	With sensible care zoonotic disease risk is negligible	Yes	Other (please specify)	Only vacinated [Redacted] months ago	I have never gotten my titer checked	Low risk	No risk	Moderate risk	High risk	No risk	No risk	Heavy gloves		Minimise the chances of bites and scratches	Yes	As had only days before completed vaccination, went back to the hospital to get rabies booster shots	No
3235568979			Helping to conserve the species				My concern in relating to raising flying foxes is the challenges the animals face especially shooting in orchards	Yes	Bat-only facility	Yes	Viruses are an issue which means we need to take precautions eg vaccination, hygiene. If horse owner vaccinate your horses for Hendra and still take hygiene precautions.	Yes	Every year		I initiate getting my titer checked	Moderate risk	Low risk	Moderate risk	Moderate risk	Low risk	Moderate risk	Other (please specify)	Use a towel to handle	Towel covers animal and allows you to handle and minimise stress for the animal but still feel the animal. Keep towel between you and bat.	Yes	Wash wound depending on severity attend doctor. Am not keen on surrendering potentially saveable animals to be euthanized for testing. Believe we should be opportunistically testing animals needing to be euthanized to gauge level of virus in the population.	No
3235489707			Helping to conserve the species				being able to demonstrate to the general public the importance of flying foxes and the fact that they are not an animal to be fearful of	No	Bat-only facility	No	ABL infects a very (very) small percentage of flying foxes, and it appears its infectivity is very low. Hendra still has not been conclusively 'sheeted home' to FF's - but there is now a vaccine, so the issue becomes moot. Governments - State and Federal - are using the FF - disease axis as an effective scare campaing.	Yes	Other (please specify)	whenever the opportunity presents itself	I initiate getting my titer checked	No risk	No risk	Low risk	No risk	No risk	No risk	Other (please specify)	big towel and a supply of grapes or caramels. (no joke!)	Because a bat in this condition is very frightened, and a grape or sweet (we use caramels) quietens them down - so we can concentrate on getting them unraveled. A towel gives the animal a chance to chomp on something! (NOT US)	Yes	Very much depends on the situation - my first attempt to remove a FF (litte red) - I got well fanged.. a long time ago.. I always get scratched by our captive bats- par for the course One takes no notice of it (despite [Redacted]'s concerns)	Yes (Can you provide any details?)	There have been none
3235374880		Being able to observe and learn about a wild flying fox	Helping to conserve the species	Returning the flying fox to nature when it is able to fend for itself				Yes	Bat-only facility	No	We are all vaccinated against Australian bat lyssavirus and practice safe handling techniques. Flying foxes are not aggressive and mostly present no threat. These intelligent animals know when a human is trying to assist them.	Yes	Every year		I initiate getting my titer checked	Low risk	No risk	High risk	Low risk	No risk	Low risk	Nitrile (or similar) gloves		Heavy gloves are frightening for the animal and if animals are handled properly thinner gloves are very safe. Safe handling techniques are important when handling an animal that is frightened and in pain.	No	This question does not have a simple answer and there are many things to consider here. First I ensure my titres are always >4 and am tested annually. Second I would assess the scratch or bite for severity. Third I would assess the animal and determine if it is high risk for ABL. As a result of these considerations I would either ensure I practice would cleaning immediately with 50/50 peroxide or…	No
3235315490			Helping to conserve the species	Returning the flying fox to nature when it is able to fend for itself				Yes	Human and pet residence	Yes	ablv is a potential risk	Yes	Every two years		I initiate getting my titer checked	High risk	Moderate risk	High risk	Moderate risk	No risk	Low risk	Nitrile (or similar) gloves		heavy glove make it hard to feel what you are doing	Yes	didn't fact of life getting scratched. our main method is to cover with towel, bridge wire then cut out wire section take to vets, gas down, remove wire whilst asleep and have vet assessment down as this process reduces risk to animal and to us	No
3235268517			Helping to conserve the species	Returning the flying fox to nature when it is able to fend for itself				Yes	Wildlife-only facility	Yes	Of course there are risks but most carers are aware of how to minimise/manage the risks	Yes	Every year		Titer checks are required by my care organization	Low risk	Low risk	High risk	Moderate risk	Low risk	Low risk	Nothing		I require bare hands in order to effectively disentangle/handle the animal	Yes	Wash wound, seek medical attention as appropriate, ensure titre levels are up-to-date	No
3235246059					Being able to nurse and care for a helpless animal		It's the whole package for me. I like rescuing. I like stabilising. I enjoy meeting the people who help make rescues possible - those who report them, those who help (fireys and police rescue, members of public, passing kayakers, passing muscle power..). I like doing the vet stuff, I like seeing them in the release aviary, and I like seeing them go and not look back. I'm not good at long term car…	Yes	Human residence	No	I'm vaccinated for rabies. I don't think humans can get hendra from bats, only sick horses. I may be wrong. I may die. Everyone has to die from something. I don't intend to die old and decrepit.	Yes	Every year		I initiate getting my titer checked	Low risk	No risk	High risk	High risk	No risk	No risk	Other (please specify)	Gauntlets to prevent scratches. Bare hands from knuckles down.	I use a thin towel to grab the FF. I have gauntlets to protect from scratches because they're not a good look more than because I care if I get scratched. I choose protection when I'm with a MoP because it's good practice. I explain to them that I can control the animal better when I can feel their head and jaw, whereas with a thick towel I can't feel or control well. With thick enough gloves to …	Yes	Wash bite with soap and water for 5 mins. If it's bad enough to get infected I go to the doctor and get a booster. Otherwise, I do nothing. If the animal is clearly neurological from a non-injury cause, and behaving weirdly, I get a booster regardless of the severity of the bite. I don't want to die of ABLV particularly. Now they say wash the wound for 15 mins, which is ludicrous, because nobody …	No
3235228859		Being able to observe and learn about a wild flying fox					all of the above (except the last one about having pets)	Yes	Bat-only facility	Yes	but a threat with a very low risk	Yes	Every two years		I initiate getting my titer checked	Low risk	Low risk	Low risk	Low risk	Low risk	Low risk	Other (please specify)	depends on the bat and the situation	when I rescue a flying fox, I wear heavy gloves at first. Once I have ascertained that it does not appear to have any neurological symptoms, and if it is not overly bity, I handle it with a towel or bare hands.	Yes	for my first 3 years of bat caring (prior to [Redacted]) I did nothing special and was bitten/scratched many times. Since then, I wash scratches with soap and water and apply betadine. However I do not bother if it is a baby bat that has been in care for a while	No
3235185542	Helping the flying fox to survive			Returning the flying fox to nature when it is able to fend for itself				Yes	Human and pet residence	Yes	Lyssavirus is potentially lethal so vaccination is essential and annual titre.	Yes	Every year		Titer checks are required by my care organization	No risk	No risk	Moderate risk	No risk	No risk	No risk	Nothing		I need to feel what I'm doing.	Yes	10-15 min wash in flowing water	No
3235059569	Helping the flying fox to survive			Returning the flying fox to nature when it is able to fend for itself				Yes	Human and pet residence	Yes	But the threat is minimal & I am not concerned at all	Yes	Every year		Titer checks are required by my care organization	Low risk	Low risk	Moderate risk	Moderate risk	No risk	No risk	Other (please specify)	Mid thickness gloves, thicker on underside of fingers	Provides some protection but still have the mobility needed to confidently handle the animal	No	Clean the wound well.	No
3235046285	Helping the flying fox to survive			Returning the flying fox to nature when it is able to fend for itself				Yes	Human and pet residence	Yes	They are a "potential" threat; however, if precautions are taken the risk is very low.	Yes	Every two years		Titer checks are required by my care organization	Moderate risk	Low risk	High risk	No risk	No risk	Low risk	Other (please specify)	It depends on the situation.I dont use gloves at home unless I feel that there is a risk the bat could have ABLV	Convenience. When handling bats at home 1. gloves are cumbersome and you can't safely handle bats with them 2. low risk of bats you have had in care for a while 3. inconvenient to be putting gloves on and off every 5 minutes	Yes	while caring for baby bats I am scratched on a daily basis and often bitten on a daily basis and in that case there is no action taken other than normal washing of hands before and after handling the bats. If I am bitten by an adult bat that I am rehabilitating I also often will take no action other than to observe the bat's health and demeanor. I have never requested that a healthy looking bat b…	No
3235042678			Helping to conserve the species	Returning the flying fox to nature when it is able to fend for itself				Yes	Bat-only facility	Yes		Yes	Every two years		I initiate getting my titer checked	Moderate risk	High risk	High risk	Moderate risk	No risk	Low risk	Other (please specify)	long sleeved shirt - wrapping towel for FF	The % of FF testing positive for ABV is extremely low (but shouldnt be discounted).	Yes	washed site in warm water and soap - if a bad bite I then got a booster jab	No
3235037450	Helping the flying fox to survive			Returning the flying fox to nature when it is able to fend for itself				Yes	Bat-only facility	Yes	I think the risk is very low, and that an astute experienced carer will quickly recognise that a bat has ABLV if that is the reason it has come into care	Yes	Every year		Titer checks are required by my care organization	Moderate risk	Moderate risk	Moderate risk	Low risk	No risk	Low risk	Other (please specify)	We evaluate the risk at the time, and also the practicality of handling. Handling a wild bat out of a fence is very different to an orphan that has been in care for some time, or a 1 kg a bat vs 100gm bat	see above. We have a range of gloves, from nitrile to leather.	Yes	Knowing my titre level is good, I would monitor a non-suspicious bat for a week. If it was showing signs of ABLV I'd euthanise and have it tested.	Yes (Can you provide any details?)	NSW Health last year and QCEID survey in Qland a few years ago.
3235020116			Helping to conserve the species	Returning the flying fox to nature when it is able to fend for itself	Being able to nurse and care for a helpless animal			Yes	Wildlife-only facility	No	Because carers are taught from day 1 about those threats and correct hygiene/handling procedures are in place so potential threat is minimized as these animals are handled on a daily basis these carers are not going to put themselves at risk which in turn would put the very animal they are trying to save at risk which for most is more important	Yes	Every two years		Titer checks are required by my care organization	Moderate risk	Moderate risk	High risk	Moderate risk	Low risk	Low risk	Nothing		For me personally i am [Redacted] my experience in handling and knowledge of bat behavior exclude me from being bitten only inexperienced people get bitten Thick gloves does not stop one from being bitten if anything a greater risk because there is no feel had an inexperienced carer recently bitten through welding gloves because they couldnt feel what they were doing (booster shot was required) m…	Yes	Only bitten once because someone tried to help in order for them not to be bitten I had to put myself at risk. Response contacted [Redacted] Health i euthansed bat and sent to Bio Security for testing bat was positive both the other person and myself received the required two booster shots. Carer learnt the hard way I learnt to get carers to keep hands in their pockets and observe.	No
3235018797			Helping to conserve the species					Yes	Human residence	Yes		Yes	Every year		I initiate getting my titer checked	Moderate risk	Moderate risk	High risk	High risk	High risk	Low risk	Heavy gloves		to avoid being bitten	No		No
3235018491	Helping the flying fox to survive			Returning the flying fox to nature when it is able to fend for itself				Yes	Human and pet residence	No	I am vaccinated and have high hygiene standards.	Yes	Every year		I initiate getting my titer checked	Moderate risk	High risk	High risk	Moderate risk	Moderate risk	Moderate risk	Other (please specify)	gloves if it is on the ground, nothing for barbed wire as it is quicker without gloves	to protect me and the ff	Yes	depends on the wound, bites from wild ff during rescue, cleaning of the wound, booster vaccine, scratches from baby flying foxes in care nothing but cleaning.	No
3234962287	Helping the flying fox to survive	Being able to observe and learn about a wild flying fox		Returning the flying fox to nature when it is able to fend for itself				Yes	Human residence	Yes	Like any zoonotic diseases, they need to be taken seriously and are a considerable threat to the health of carers.	Yes	Every year		I initiate getting my titer checked	Low risk	Moderate risk	High risk	High risk	Moderate risk	High risk	Other (please specify)	Depends upon the situation, but towels and blankets are the best saftey, gloves can be cumbersome (particularly needle proof ones), and leather gloves (unles welding gloves) don't offer enough protection. It all depends upon the situation on what I use.	It's the most suitable, with adequate movement to perform the rescue whilst providing protection. Only time I have been bitten was through stupidity (when I had already contained the animal).	Yes	Responded to going to the doctor, who gave me two post rabies vaccinations. In regards to orphans, it can be difficult to do this considering scratches occur more often, and I look at the risk as in how long the orphan has been into care, and how did the orphan come into care, while trying to protect myself from as many scratches as possible.	No
